# Supplementary material for: Extensions of Granger Causality Calculations on Brain Networks for Efficient and Accurate Seizure Focus Identification via iEEGs
Source: Brain Sci. 2021 Sep 1;11(9):1167. doi: 10.3390/brainsci11091167 (PMC8471554; doi:10.3390/brainsci11091167)
Supplement: Supplementary file 1 [file brainsci-11-01167-s001.zip]

Archive with 1 entries (1 files):
- brainsci-1284338-supplementary.pdf
